# Supplementary material for: Hyperreactivity to uncertainty is a key feature of subjective cognitive impairment
Source: eLife. 2022 May 10;11:e75834. doi: 10.7554/eLife.75834 (PMC9197396; doi:10.7554/eLife.75834)
Supplement: Supplementary file 1. — Generalised mixed effects models investigating the effect of the group (SCI vs. controls) on performance. Models were specified as follows: Response variable ~ 1 + group*η + group*R0 + ηs*R0 + group:ηs :R0 + (1 + ηs*R0 |participant). SCI: subjective cognitive impairment. R0 : initial credit reserve. ηs : sampling cost. EE: uncertainty before committing to decisions. [file elife-75834-supp1.tex]

\documentclass[9pt,lineno]{elife}
\usepackage[version=4]{mhchem}
\usepackage{siunitx}
\DeclareSIUnit\Molar{M}
\usepackage{changes}
\usepackage[utf8]{inputenc}
\usepackage{geometry} % to control margins
\geometry{legalpaper, portrait, margin=22mm}

\usepackage{xr-hyper}
\usepackage{hyperref}
\makeatletter
\newcommand*{\addFileDependency}[1]{
  \typeout{(#1)}
  \@addtofilelist{#1}
  \IfFileExists{#1}{}{\typeout{No file #1.}}
}
\makeatother
\newcommand*{\myexternaldocument}[1]{
    \externaldocument{#1}
    \addFileDependency{#1.tex}
    \addFileDependency{#1.aux}
}
\myexternaldocument{main}


\usepackage[font={small,it},justification=justified]{caption}
\captionsetup[figure]{font={stretch=1.15}}
\captionsetup[table]{font={stretch=1.15},name={Supplementary File}} 
% \usepackage[displaymath, mathlines,pagewise]{lineno}
% \linenumbers
\pagenumbering{gobble}
\pagestyle{empty} 

\usepackage{changes}

\title {Supplementary Files for: \\ Hyperreactivity to uncertainty is a key feature of subjective cognitive impairment}
\author{Bahaaeddin Attaallah$^{1,*}$, Pierre Petitet$^{2}$, Elista Slavkova$^{2}$, Vicky Turner$^{1}$, Youssuf Saleh$^{1}$,  Sanjay G. Manohar$^{1,2}$, Masud Husain$^{1,2}$}

\begin{document}

% \maketitle
\clearpage
\pagestyle{empty} 

%%%%%%%%%%%%%% Supplementary File 1 %%%%%%%%%%%%%%%%%%%%%%%%%
\begin{table}
\centering \small
\begin{tabular}{r|lllll}
\hline \hline
& \textbf{Samples}& \textbf{EE\textsubscript{end}} & \textbf{Score}& \textbf{Deviation from Optimal}& \textbf{Expected Value} \\
\hline
\hline (Intercept)&$\beta=+2.18$&$\beta=+2.83$&$\beta=+66$&$\beta=-0.48$&$\beta=+63.3$\\
&$SE=0.0489$&$SE=0.0693$&$SE=0.886$&$SE=0.432$&$SE=0.697$\\
&$t_{3232}=+44.58$&$t_{3232}=+40.84$&$t_{3232}=+74.49$&$t_{3232}=-1.11$&$t_{3232}=+90.81$\\
&\textbf{\textit{p\textless0.0001}}&\textbf{\textit{p\textless0.0001}}&\textbf{\textit{p\textless0.0001}}&$p=0.27$&\textbf{\textit{p\textless0.0001}}\\
\hline SCI&$\beta=+0.194$&$\beta=-0.261$&$\beta=-2.33$&$\beta=+2.32$&$\beta=-0.197$\\
&$SE=0.0691$&$SE=0.0981$&$SE=1.25$&$SE=0.611$&$SE=0.985$\\
&$t_{3232}=+2.81$&$t_{3232}=-2.66$&$t_{3232}=-1.86$&$t_{3232}=+3.79$&$t_{3232}=-0.20$\\
&\textbf{\textit{p = 0.005}}&\textbf{\textit{p = 0.0078}}&$p=0.06$&\textbf{\textit{p = 0.00015}}&$p=0.84$\\
\hline SCI:$R_0$&$\beta=+0.0216$&$\beta=-0.0266$&$\beta=-0.0693$&$\beta=+0.203$&$\beta=+0.0954$\\
&$SE=0.0196$&$SE=0.0322$&$SE=0.618$&$SE=0.206$&$SE=0.47$\\
&$t_{3232}=+1.11$&$t_{3232}=-0.83$&$t_{3232}=-0.11$&$t_{3232}=+0.99$&$t_{3232}=+0.20$\\
&$p=0.27$&$p=0.41$&$p=0.91$&$p=0.32$&$p=0.84$\\
\hline SCI:$\eta_s$&$\beta=-0.0356$&$\beta=+0.0586$&$\beta=-1.47$&$\beta=-0.755$&$\beta=-2.86$\\
&$SE=0.0237$&$SE=0.0304$&$SE=1.07$&$SE=0.303$&$SE=1.01$\\
&$t_{3232}=-1.50$&$t_{3232}=+1.93$&$t_{3232}=-1.37$&$t_{3232}=-2.49$&$t_{3232}=-2.82$\\
&$p=0.13$&$p=0.05$&$p=0.17$&\textbf{\textit{p = 0.013}}&\textbf{\textit{p = 0.0048}}\\
\hline SCI:$\eta_s$:$R_0$&$\beta=+0.0189$&$\beta=-0.0347$&$\beta=+0.261$&$\beta=+0.128$&$\beta=-0.0395$\\
&$SE=0.0138$&$SE=0.0231$&$SE=0.678$&$SE=0.155$&$SE=0.535$\\
&$t_{3232}=+1.37$&$t_{3232}=-1.50$&$t_{3232}=+0.38$&$t_{3232}=+0.83$&$t_{3232}=-0.07$\\
&$p=0.17$&$p=0.13$&$p=0.70$&$p=0.41$&$p=0.94$\\
\hline $R_0$&$\beta=+0.0147$&$\beta=-0.00661$&$\beta=+18.1$&$\beta=+0.0735$&$\beta=+17.6$\\
&$SE=0.014$&$SE=0.0227$&$SE=0.437$&$SE=0.145$&$SE=0.332$\\
&$t_{3232}=+1.05$&$t_{3232}=-0.29$&$t_{3232}=+41.41$&$t_{3232}=+0.50$&$t_{3232}=+52.95$\\
&$p=0.30$&$p=0.77$&\textbf{\textit{p\textless0.0001}}&$p=0.61$&\textbf{\textit{p\textless0.0001}}\\
\hline $\eta_s$&$\beta=-0.111$&$\beta=+0.12$&$\beta=-18.4$&$\beta=+2.25$&$\beta=-17.9$\\
&$SE=0.017$&$SE=0.0215$&$SE=0.76$&$SE=0.214$&$SE=0.717$\\
&$t_{3232}=-6.52$&$t_{3232}=+5.60$&$t_{3232}=-24.22$&$t_{3232}=+10.48$&$t_{3232}=-24.92$\\
&\textbf{\textit{p\textless0.0001}}&\textbf{\textit{p\textless0.0001}}&\textbf{\textit{p\textless0.0001}}&\textbf{\textit{p\textless0.0001}}&\textbf{\textit{p\textless0.0001}}\\
\hline $\eta_s$:$R_0$&$\beta=-0.0243$&$\beta=+0.0289$&$\beta=-0.247$&$\beta=-0.18$&$\beta=-0.271$\\
&$SE=0.0101$&$SE=0.0163$&$SE=0.479$&$SE=0.109$&$SE=0.378$\\
&$t_{3232}=-2.41$&$t_{3232}=+1.77$&$t_{3232}=-0.52$&$t_{3232}=-1.64$&$t_{3232}=-0.72$\\
&\textbf{\textit{p = 0.016}}&$p=0.08$&$p=0.61$&$p=0.10$&$p=0.47$\\
\hline \hline $adj-R^2$&0.77&0.44&0.72&0.82&0.89\\
$N_{obs}$&3240&3240&3240&3240&3240\\
AIC&1.16&4887.34&27724.93&13242.21&24174.45\\
\hline \hline
\end{tabular}
\caption{\textbf{Active Search. Generalised mixed effect models investigating the effect of the group (SCI vs. controls) on performance.} Models were specified as follows: Response variable $\sim$ 1 + group*$\eta_s$ + group*$R_0$ + $\eta_s$*$R_0$ + group:$\eta_s$:$R_0$ + (1 + $\eta_s$*$R_0$ \textbar participant). SCI: subjective cognitive impairment. $R_0$: initial credit. $\eta_s$: sampling cost. $EE_{end}$: uncertainty before committing to decisions.}
\label{tab:Fig1_GLM_optimal}
\end{table}
\end{document}
