# Supplementary material for: Hyperreactivity to uncertainty is a key feature of subjective cognitive impairment
Source: eLife. 2022 May 10;11:e75834. doi: 10.7554/eLife.75834 (PMC9197396; doi:10.7554/eLife.75834)
Supplement: Supplementary file 3. — Deviation from optimal (s−s*) for each condition. R0 : initial credit reserve. ηs : sampling cost. : number of samples obtained. s*: optimal number of samples. [file elife-75834-supp3.tex]

\documentclass[9pt,lineno]{elife}
\usepackage[version=4]{mhchem}
\usepackage{siunitx}
\DeclareSIUnit\Molar{M}
\usepackage{changes}
\usepackage[utf8]{inputenc}
\usepackage{geometry} % to control margins
\geometry{legalpaper, portrait, margin=22mm}

\usepackage{xr-hyper}
\usepackage{hyperref}
\makeatletter
\newcommand*{\addFileDependency}[1]{
  \typeout{(#1)}
  \@addtofilelist{#1}
  \IfFileExists{#1}{}{\typeout{No file #1.}}
}
\makeatother
\newcommand*{\myexternaldocument}[1]{
    \externaldocument{#1}
    \addFileDependency{#1.tex}
    \addFileDependency{#1.aux}
}
\myexternaldocument{main}


\usepackage[font={small,it},justification=justified]{caption}
\captionsetup[figure]{font={stretch=1.15}}
\captionsetup[table]{font={stretch=1.15},name={Supplementary File}} 
% \usepackage[displaymath, mathlines,pagewise]{lineno}
% \linenumbers
\pagenumbering{gobble}
\pagestyle{empty} 

\usepackage{changes}

\title {Supplementary Files for: \\ Hyperreactivity to uncertainty is a key feature of subjective cognitive impairment}
\author{Bahaaeddin Attaallah$^{1,*}$, Pierre Petitet$^{2}$, Elista Slavkova$^{2}$, Vicky Turner$^{1}$, Youssuf Saleh$^{1}$,  Sanjay G. Manohar$^{1,2}$, Masud Husain$^{1,2}$}

\begin{document}
\setcounter{table}{2}
% \maketitle

%%%%%%%%%%%%%% Supplementary File 3 %%%%%%%%%%%%%%%%%%%%%%%%%
\clearpage
\pagestyle{empty} 
\begin{table}
\centering \small
\begin{tabular}{r|lll}
\hline \hline \hline
\textbf{{$R_0/\eta_s$}}& \textbf{Controls}& \textbf{SCI} & \textbf{Controls vs. SCI} \\
\hline
\hline &$\beta=-2.98$&$\beta=+0.0148$ & $Mean_{Controls} = -2.9802$\\
$95/1$&$SE=0.47$&$SE=0.757$ & $Mean_{SCI} = -2.9802$ \\
&$t_{1616}=-6.34$&$t_{1616}=+0.02$ & $t(52) =  -3.2984$ \\
&\textbf{\textit{p\textless0.0001}}&$p=0.98$  & $\textit{\textbf{p = 0.0018}}$\\
\hline &$\beta=+1.87$&$\beta=+3.1$ & $Mean_{Controls} = +1.8741$\\
$95/5$&$SE=0.334$&$SE=0.48$ &  $Mean_{SCI} = +3.1037$\\
&$t_{1616}=+5.61$&$t_{1616}=+6.47$ & $t(52) = -2.0644$\\
&\textbf{\textit{p\textless0.0001}}&\textbf{\textit{p\textless0.0001}} & $\textit{\textbf{p = 0.0440}}$ \\
\hline &$\beta=-2.47$&$\beta=+0.672$ & $Mean_{Controls} = -2.4741$ \\
$130/1$&$SE=0.523$&$SE=0.627$ & $Mean_{SCI} = +0.6716 $\\
&$t_{1616}=-4.73$&$t_{1616}=+1.07$ & $t(52) = 3.7820$\\
&\textbf{\textit{p\textless0.0001}}&$p=0.28$ & $\textit{\textbf{p = 0.0004}}$\\
\hline &$\beta=+1.66$&$\beta=+3.55$ & $Mean_{Controls} = +1.6617$  \\
$130/5$&$SE=0.337$&$SE=0.457$  & $Mean{SCI} = +3.5531 $\\
&$t_{1616}=+4.93$&$t_{1616}=+7.77$ & $t(52) = -3.2668$\\
&\textbf{\textit{p\textless0.0001}}&\textbf{\textit{p\textless0.0001}} & $\textit{\textbf{p = 0.0019}}$\\
\hline \hline $adj-R^2$&0.83&0.77\\
$N_{obs}$&1620&1620\\
AIC&6117.11&7013.05\\
\hline \hline
\end{tabular}
\caption{\textbf{Active Search. Deviation from optimal ($s - s^\star$) for each condition.} $R_0$: initial credit reserve. $\eta_s$: sampling cost. $s$: number of samples obtained. $s^\star$: optimal number of samples.}
\label{tab:GLM_optimal_eachCondition}
\end{table}
\end{document}
