# Supplementary material for: Hyperreactivity to uncertainty is a key feature of subjective cognitive impairment
Source: eLife. 2022 May 10;11:e75834. doi: 10.7554/eLife.75834 (PMC9197396; doi:10.7554/eLife.75834)
Supplement: Supplementary file 4. — Generalised mixed effects models investigating the effects ofthe group (SCI vs. controls) and affective burden on uncertainty estimation. Models were specified as follows: Subjective Uncertainty ~ 1 + group* EE+ (1 + EE |participant) + (1 |trial). Subjective Uncertainty ~ 1 + Burden* EE+ age + ACE-III +(1 + EE |participant) + (1 |trial). EE: Experimentally defined expected error. ACE-III: Addenbrook’s Cognitive Examination score. [file elife-75834-supp4.tex]

\documentclass[9pt,lineno]{elife}
\usepackage[version=4]{mhchem}
\usepackage{siunitx}
\DeclareSIUnit\Molar{M}
\usepackage{changes}
\usepackage[utf8]{inputenc}
\usepackage{geometry} % to control margins
\geometry{legalpaper, portrait, margin=22mm}

\usepackage{xr-hyper}
\usepackage{hyperref}
\makeatletter
\newcommand*{\addFileDependency}[1]{
  \typeout{(#1)}
  \@addtofilelist{#1}
  \IfFileExists{#1}{}{\typeout{No file #1.}}
}
\makeatother
\newcommand*{\myexternaldocument}[1]{
    \externaldocument{#1}
    \addFileDependency{#1.tex}
    \addFileDependency{#1.aux}
}
\myexternaldocument{main}


\usepackage[font={small,it},justification=justified]{caption}
\captionsetup[figure]{font={stretch=1.15}}
\captionsetup[table]{font={stretch=1.15},name={Supplementary File}} 
% \usepackage[displaymath, mathlines,pagewise]{lineno}
% \linenumbers
\pagenumbering{gobble}
\pagestyle{empty} 

\usepackage{changes}

\title {Supplementary Files for: \\ Hyperreactivity to uncertainty is a key feature of subjective cognitive impairment}
\author{Bahaaeddin Attaallah$^{1,*}$, Pierre Petitet$^{2}$, Elista Slavkova$^{2}$, Vicky Turner$^{1}$, Youssuf Saleh$^{1}$,  Sanjay G. Manohar$^{1,2}$, Masud Husain$^{1,2}$}

\begin{document}
\setcounter{table}{3}
% \maketitle

%%%%%%%%%%%%%% Supplementary File 4 %%%%%%%%%%%%%%%%%%%%%%%%%

\clearpage
\pagestyle{empty} 
\begin{table}
\centering \small
\begin{tabular}{r|ll}
\hline \hline
& \textbf{Subjective Uncertainty}& \textbf{} \\
\hline
\hline (Intercept)&$\beta=+0.0335$&$\beta=-0.000125$\\
&$SE=0.0961$&$SE=0.0663$\\
&$t_{5396}=+0.35$&$t_{5394}=-0.00$\\
&$p=0.73$&$p=1.00$\\
\hline $EE$&$\beta=+0.652$&$\beta=+0.651$\\
&$SE=0.0435$&$SE=0.0307$\\
&$t_{5396}=+14.99$&$t_{5394}=+21.17$\\
&\textbf{\textit{p\textless0.0001}}&\textbf{\textit{p\textless0.0001}}\\
\hline SCI&$\beta=-0.067$&\\
&$SE=0.136$&\\
&$t_{5396}=-0.49$&\\
&$p=0.62$&\\
\hline SCI:$EE$&$\beta=-0.00185$&\\
&$SE=0.0615$&\\
&$t_{5396}=-0.03$&\\
&$p=0.98$&\\
\hline $EE$:Affective Burden&&$\beta=+0.0142$\\
&&$SE=0.0112$\\
&&$t_{5394}=+1.26$\\
&&$p=0.21$\\
\hline Affective Burden&&$\beta=-0.00308$\\
&&$SE=0.0116$\\
&&$t_{5394}=-0.27$\\
&&$p=0.79$\\
\hline ACE-III&&$\beta=+0.125$\\
&&$SE=0.0627$\\
&&$t_{5394}=+1.98$\\
&&\textbf{\textit{p = 0.047}}\\
\hline Age&&$\beta=-0.0161$\\
&&$SE=0.0628$\\
&&$t_{5394}=-0.26$\\
&&$p=0.80$\\
\hline \hline $adj-R^2$&0.73&0.73\\
$N_{obs}$&5400&5400\\
AIC&8824.97&8823.82\\
\hline \hline
\end{tabular}
\caption{\textbf{Active Search. Generalised mixed effect models investigating the effect of the group (SCI vs. controls) and affective burden} on uncertainty estimation. Models were specified as follows: Subjective Uncertainty $\sim$ 1 + group*$EE$ + (1 + $EE$ \textbar participant) + (1 \textbar trial). Subjective Uncertainty $\sim$ 1 + Burden*$EE$ + age + ACE-III +(1 + $EE$ \textbar participant) + (1 \textbar trial). $EE$: Experimentally defined expected error. ACE-III: Addenbrook's Cognitive Examination score.}
\label{tab:GLM_Confidence}
\end{table}
\end{document}
