# Supplementary material for: Hyperreactivity to uncertainty is a key feature of subjective cognitive impairment
Source: eLife. 2022 May 10;11:e75834. doi: 10.7554/eLife.75834 (PMC9197396; doi:10.7554/eLife.75834)
Supplement: Supplementary file 5. — Generalised mixed effects models investigating effects of group (SCI vs. controls) and affective burden effect on passive decision making under uncertainty. Models were specified as follows: choice ~ 1 + group*R + group*EE + R*EE + group:R:EE + (1 + R*EE |participant). Choice ~ 1 + Burden*R + Burden*EE + R*EE + Burden:R:EE + Age + ACE-III (1 + R*EE|participant). R: reward on offer. EE: expected localisation error. SCI: subjective cognitive impairment group. ACE-III: Addenbrook’s Cognitive Examination score. [file elife-75834-supp5.tex]

\documentclass[9pt,lineno]{elife}
\usepackage[version=4]{mhchem}
\usepackage{siunitx}
\DeclareSIUnit\Molar{M}
\usepackage{changes}
\usepackage[utf8]{inputenc}
\usepackage{geometry} % to control margins
\geometry{legalpaper, portrait, margin=22mm}

\usepackage{xr-hyper}
\usepackage{hyperref}
\makeatletter
\newcommand*{\addFileDependency}[1]{
  \typeout{(#1)}
  \@addtofilelist{#1}
  \IfFileExists{#1}{}{\typeout{No file #1.}}
}
\makeatother
\newcommand*{\myexternaldocument}[1]{
    \externaldocument{#1}
    \addFileDependency{#1.tex}
    \addFileDependency{#1.aux}
}
\myexternaldocument{main}


\usepackage[font={small,it},justification=justified]{caption}
\captionsetup[figure]{font={stretch=1.15}}
\captionsetup[table]{font={stretch=1.15},name={Supplementary File}} 
% \usepackage[displaymath, mathlines,pagewise]{lineno}
% \linenumbers
\pagenumbering{gobble}
\pagestyle{empty} 

\usepackage{changes}

\title {Supplementary Files for: \\ Hyperreactivity to uncertainty is a key feature of subjective cognitive impairment}
\author{Bahaaeddin Attaallah$^{1,*}$, Pierre Petitet$^{2}$, Elista Slavkova$^{2}$, Vicky Turner$^{1}$, Youssuf Saleh$^{1}$,  Sanjay G. Manohar$^{1,2}$, Masud Husain$^{1,2}$}

\begin{document}
\setcounter{table}{4}
% \maketitle

%%%%%%%%%%%%%% Supplementary File 5 %%%%%%%%%%%%%%%%%%%%%%%%%
\clearpage
\pagestyle{empty} 
\begin{table}
\centering \footnotesize
\begin{tabular}{r|ll}
\hline \hline
& \textbf{Passive Choices}& \textbf{} \\
\hline
\hline (Intercept)&$\beta=-0.416$&$\beta=-0.391$\\
&$SE=0.281$&$SE=0.188$\\
&$t_{5392}=-1.48$&$t_{5390}=-2.08$\\
&$p=0.14$&\textbf{\textit{p = 0.037}}\\
\hline $EE$&$\beta=-2.77$&$\beta=-2.69$\\
&$SE=0.225$&$SE=0.158$\\
&$t_{5392}=-12.31$&$t_{5390}=-17.00$\\
&\textbf{\textit{p\textless0.0001}}&\textbf{\textit{p\textless0.0001}}\\
\hline $R$&$\beta=+1.12$&$\beta=+1.06$\\
&$SE=0.193$&$SE=0.138$\\
&$t_{5392}=+5.80$&$t_{5390}=+7.69$\\
&\textbf{\textit{p\textless0.0001}}&\textbf{\textit{p\textless0.0001}}\\
\hline $R$:$EE$&$\beta=-0.0493$&$\beta=+0.0249$\\
&$SE=0.103$&$SE=0.0724$\\
&$t_{5392}=-0.48$&$t_{5390}=+0.34$\\
&$p=0.63$&$p=0.73$\\
\hline group&$\beta=+0.029$&\\
&$SE=0.397$&\\
&$t_{5392}=+0.07$&\\
&$p=0.94$&\\
\hline group:$EE$&$\beta=+0.167$&\\
&$SE=0.318$&\\
&$t_{5392}=+0.53$&\\
&$p=0.60$&\\
\hline group:$R$&$\beta=-0.103$&\\
&$SE=0.272$&\\
&$t_{5392}=-0.38$&\\
&$p=0.71$&\\
\hline group:$R$:$EE$&$\beta=+0.169$&\\
&$SE=0.14$&\\
&$t_{5392}=+1.21$&\\
&$p=0.23$&\\
\hline $EE$:Affective Burden&&$\beta=-0.0665$\\
&&$SE=0.092$\\
&&$t_{5390}=-0.72$\\
&&$p=0.47$\\
\hline ACE-III&&$\beta=-0.144$\\
&&$SE=0.169$\\
&&$t_{5390}=-0.85$\\
&&$p=0.39$\\
\hline Age&&$\beta=+0.245$\\
&&$SE=0.169$\\
&&$t_{5390}=+1.45$\\
&&$p=0.15$\\
\hline Affective Burden&&$\beta=-0.151$\\
&&$SE=0.0773$\\
&&$t_{5390}=-1.96$\\
&&$p=0.05$\\
\hline $R$:$EE$:Affective Burden&&$\beta=+0.0916$\\
&&$SE=0.0676$\\
&&$t_{5390}=+1.36$\\
&&$p=0.17$\\
\hline $R$:Affective Burden&&$\beta=+0.0766$\\
&&$SE=0.0726$\\
&&$t_{5390}=+1.06$\\
&&$p=0.29$\\
\hline \hline $adj-R^2$&0.96&0.96\\
$N_{obs}$&5400&5400\\
AIC&3959.72&3958.60\\
\hline \hline
\end{tabular}
\caption{\textbf{Generalised mixed effect model investigating effects of group (SCI vs. controls) and affective burden effect in passive decision making under uncertainty.} Models were specified as follows:choice $\sim$ 1 + group*$R$ + group*$EE$ + $R$*$EE$ + group:$R$:$EE$ + (1 + $R$*$EE$ \textbar participant). Choice $\sim$ 1 + Burden*$R$ + Burden*$EE$ + $R$*$EE$ + Burden:$R$:$EE$ + Age + ACE-III (1 + $R$*$EE$ \textbar participant). $R$: reward on offer. $EE$: uncertainty of offer represented by dot configurations and computed as expected localisation error. SCI: subjective cognitive impairment group. ACE-III: Addenbrook's Cognitive Examination score.} 
\label{tab:Passive_Choice_GLM}
\end{table}

\end{document}
