# Supplementary material for: Hyperreactivity to uncertainty is a key feature of subjective cognitive impairment
Source: eLife. 2022 May 10;11:e75834. doi: 10.7554/eLife.75834 (PMC9197396; doi:10.7554/eLife.75834)
Supplement: Supplementary file 6. — Generalised mixed effects models investigating the effect of the group (SCI vs. controls) on sampling speed (ISI) and efficiency (α). Models were specified as follows: Inter-sampling Interval (ISI) ~ 1 + group*ηs + group*R0 + ηs*R0 + group:ηs :R0 + (1 + ηs*R0 |participant); Information extraction rate (α) ~ 1 + group*ηs + group*R0 + ηs*R0 + group:ηs :R0 + (1 + ηs*R0 |participant). [file elife-75834-supp6.tex]

\documentclass[9pt,lineno]{elife}
\usepackage[version=4]{mhchem}
\usepackage{siunitx}
\DeclareSIUnit\Molar{M}
\usepackage{changes}
\usepackage[utf8]{inputenc}
\usepackage{geometry} % to control margins
\geometry{legalpaper, portrait, margin=22mm}

\usepackage{xr-hyper}
\usepackage{hyperref}
\makeatletter
\newcommand*{\addFileDependency}[1]{
  \typeout{(#1)}
  \@addtofilelist{#1}
  \IfFileExists{#1}{}{\typeout{No file #1.}}
}
\makeatother
\newcommand*{\myexternaldocument}[1]{
    \externaldocument{#1}
    \addFileDependency{#1.tex}
    \addFileDependency{#1.aux}
}
\myexternaldocument{main}


\usepackage[font={small,it},justification=justified]{caption}
\captionsetup[figure]{font={stretch=1.15}}
\captionsetup[table]{font={stretch=1.15},name={Supplementary File}} 
% \usepackage[displaymath, mathlines,pagewise]{lineno}
% \linenumbers
\pagenumbering{gobble}
\pagestyle{empty} 

\usepackage{changes}

\title {Supplementary Files for: \\ Hyperreactivity to uncertainty is a key feature of subjective cognitive impairment}
\author{Bahaaeddin Attaallah$^{1,*}$, Pierre Petitet$^{2}$, Elista Slavkova$^{2}$, Vicky Turner$^{1}$, Youssuf Saleh$^{1}$,  Sanjay G. Manohar$^{1,2}$, Masud Husain$^{1,2}$}

\begin{document}
\setcounter{table}{5}
% \maketitle

%%%%%%%%%%%%%% Supplementary File  6 %%%%%%%%%%%%%%%%%%%%%%%%%

\clearpage
\pagestyle{empty} 
\begin{table}
\centering \small
\begin{tabular}{r|ll}
\hline \hline
& \textbf{$ISI$}& \textbf{$\alpha$} \\
\hline
\hline (Intercept)&$\beta=+1.58$&$\beta=+0.236$\\
&$SE=0.0495$&$SE=0.00812$\\
&$t_{3232}=+31.98$&$t_{3232}=+29.03$\\
&\textbf{\textit{p\textless0.0001}}&\textbf{\textit{p\textless0.0001}}\\
\hline SCI&$\beta=-0.297$&$\beta=+0.00702$\\
&$SE=0.07$&$SE=0.0115$\\
&$t_{3232}=-4.24$&$t_{3232}=+0.61$\\
&\textbf{\textit{p\textless0.0001}}&$p=0.54$\\
\hline SCI:$R_0$&$\beta=-0.0221$&$\beta=-0.00195$\\
&$SE=0.0247$&$SE=0.00372$\\
&$t_{3232}=-0.90$&$t_{3232}=-0.52$\\
&$p=0.37$&$p=0.60$\\
\hline SCI:$\eta_s$&$\beta=-0.0161$&$\beta=+0.00172$\\
&$SE=0.0265$&$SE=0.00389$\\
&$t_{3232}=-0.61$&$t_{3232}=+0.44$\\
&$p=0.54$&$p=0.66$\\
\hline SCI:$\eta_s$:$R_0$&$\beta=-0.0274$&$\beta=-0.00117$\\
&$SE=0.0165$&$SE=0.00309$\\
&$t_{3232}=-1.66$&$t_{3232}=-0.38$\\
&$p=0.10$&$p=0.71$\\
\hline $R_0$&$\beta=-0.0199$&$\beta=-0.00108$\\
&$SE=0.0175$&$SE=0.00263$\\
&$t_{3232}=-1.14$&$t_{3232}=-0.41$\\
&$p=0.26$&$p=0.68$\\
\hline $\eta_s$&$\beta=+0.125$&$\beta=+0.0036$\\
&$SE=0.0187$&$SE=0.00275$\\
&$t_{3232}=+6.70$&$t_{3232}=+1.31$\\
&\textbf{\textit{p\textless0.0001}}&$p=0.19$\\
\hline $\eta_s$:$R_0$&$\beta=+0.0153$&$\beta=+0.00113$\\
&$SE=0.0117$&$SE=0.00219$\\
&$t_{3232}=+1.31$&$t_{3232}=+0.52$\\
&$p=0.19$&$p=0.60$\\
\hline \hline $adj-R^2$&0.64&0.18\\
$N_{obs}$&3240&3240\\
AIC&1059.49&-6438.06\\
\hline \hline
\end{tabular}
\caption{\textbf{Active Search. Generalised mixed effect models investigating the effect of the group (SCI vs. controls) on sampling speed (ISI) and efficiency ($\alpha$).} Models were specified as follows. Inter-sampling Interval: $ISI$ $\sim$ 1 + group*$\eta_s$ + group*$R_0$ + $\eta_s$*$R_0$ + group:$\eta_s$:$R_0$ + (1 + $\eta_s$*$R_0$ \textbar participant); Information extraction rate: $\alpha$ $\sim$ 1 + group*$\eta_s$ + group*$R_0$ + $\eta_s$*$R_0$ + group:$\eta_s$:$R_0$ + (1 + $\eta_s$*$R_0$ \textbar participant).}
\label{tab:GLM_alpha_ISI}
\end{table}

\end{document}
