# Supplementary material for: Hyperreactivity to uncertainty is a key feature of subjective cognitive impairment
Source: eLife. 2022 May 10;11:e75834. doi: 10.7554/eLife.75834 (PMC9197396; doi:10.7554/eLife.75834)
Supplement: Supplementary file 7. — R0 : initial credit reserve. ηs : sampling cost. [file elife-75834-supp7.tex]

\documentclass[9pt,lineno]{elife}
\usepackage[version=4]{mhchem}
\usepackage{siunitx}
\DeclareSIUnit\Molar{M}
\usepackage{changes}
\usepackage[utf8]{inputenc}
\usepackage{geometry} % to control margins
\geometry{legalpaper, portrait, margin=22mm}

\usepackage{xr-hyper}
\usepackage{hyperref}
\makeatletter
\newcommand*{\addFileDependency}[1]{
  \typeout{(#1)}
  \@addtofilelist{#1}
  \IfFileExists{#1}{}{\typeout{No file #1.}}
}
\makeatother
\newcommand*{\myexternaldocument}[1]{
    \externaldocument{#1}
    \addFileDependency{#1.tex}
    \addFileDependency{#1.aux}
}
\myexternaldocument{main}


\usepackage[font={small,it},justification=justified]{caption}
\captionsetup[figure]{font={stretch=1.15}}
\captionsetup[table]{font={stretch=1.15},name={Supplementary File}} 
% \usepackage[displaymath, mathlines,pagewise]{lineno}
% \linenumbers
\pagenumbering{gobble}
\pagestyle{empty} 

\usepackage{changes}

\title {Supplementary Files for: \\ Hyperreactivity to uncertainty is a key feature of subjective cognitive impairment}
\author{Bahaaeddin Attaallah$^{1,*}$, Pierre Petitet$^{2}$, Elista Slavkova$^{2}$, Vicky Turner$^{1}$, Youssuf Saleh$^{1}$,  Sanjay G. Manohar$^{1,2}$, Masud Husain$^{1,2}$}

\begin{document}
\setcounter{table}{6}
% \maketitle


%%%%%%%%%%%%%% Supplementary File 7 %%%%%%%%%%%%%%%%%%%%%%%%%
\clearpage
\pagestyle{empty} 
\begin{table}
\centering \small
\begin{tabular}{r|lll}
\hline \hline \hline
\textbf{{$R_0/\eta_s$}}& \textbf{Mean}& \textbf{Controls vs. SCI} \\
\hline
\hline &  & $z = 3.7195$\\
$95/1$&$Controls= 1.4917 $ & $ranksum = 958$ \\
      &$SCI =1.2056$ & $\textit{\textbf{p = 0.0002}}$ \\
\hline &  & $z = 3.0275$\\
$95/5$&$Controls=1.7119$ & $ranksum = 918$ \\
      &$SCI = 1.4485$ & $\textit{\textbf{p =  0.0025}}$ \\
\hline &  & $t(52) = 4.4093
 $\\
$130/1$&$Controls=1.4214$ & $SD = 0.2296$ \\
      &$SCI = 1.1458$ & $\textit{\textbf{p =  0.0001}}$ \\
\hline &  & $z = 3.8060 $\\
$130/5$&$Controls=1.7028$ & $ranksum = 963$ \\
      &$SCI = 1.3404$ & $\textit{\textbf{p = 0.0001}}$ \\       
\hline \hline
\end{tabular}
\caption{\textbf{Active Search -- Inter-sampling interval per condition.} $R_0$: initial credit reserve. $\eta_s$: sampling cost.}
\label{tab:ISI_eachCondition}
\end{table}

\end{document}
