# Supplementary material for: Hyperreactivity to uncertainty is a key feature of subjective cognitive impairment
Source: eLife. 2022 May 10;11:e75834. doi: 10.7554/eLife.75834 (PMC9197396; doi:10.7554/eLife.75834)
Supplement: Supplementary file 8. — Speed efficiency trade-off. Models were specified as follows: α ~ 1 + ISI + (1 +ISI |participant) + (1 + ISI |condition) + (1 |trial). [file elife-75834-supp8.tex]

\documentclass[9pt,lineno]{elife}
\usepackage[version=4]{mhchem}
\usepackage{siunitx}
\DeclareSIUnit\Molar{M}
\usepackage{changes}
\usepackage[utf8]{inputenc}
\usepackage{geometry} % to control margins
\geometry{legalpaper, portrait, margin=22mm}

\usepackage{xr-hyper}
\usepackage{hyperref}
\makeatletter
\newcommand*{\addFileDependency}[1]{
  \typeout{(#1)}
  \@addtofilelist{#1}
  \IfFileExists{#1}{}{\typeout{No file #1.}}
}
\makeatother
\newcommand*{\myexternaldocument}[1]{
    \externaldocument{#1}
    \addFileDependency{#1.tex}
    \addFileDependency{#1.aux}
}
\myexternaldocument{main}


\usepackage[font={small,it},justification=justified]{caption}
\captionsetup[figure]{font={stretch=1.15}}
\captionsetup[table]{font={stretch=1.15},name={Supplementary File}} 
% \usepackage[displaymath, mathlines,pagewise]{lineno}
% \linenumbers
\pagenumbering{gobble}
\pagestyle{empty} 

\usepackage{changes}

\title {Supplementary Files for: \\ Hyperreactivity to uncertainty is a key feature of subjective cognitive impairment}
\author{Bahaaeddin Attaallah$^{1,*}$, Pierre Petitet$^{2}$, Elista Slavkova$^{2}$, Vicky Turner$^{1}$, Youssuf Saleh$^{1}$,  Sanjay G. Manohar$^{1,2}$, Masud Husain$^{1,2}$}

\begin{document}
\setcounter{table}{7}
% \maketitle

%%%%%%%%%%%%%% Supplementary File 8 %%%%%%%%%%%%%%%%%%%%%%%%%
\clearpage
\pagestyle{empty} 
\begin{table}
\centering \small
\begin{tabular}{r|ll}
\hline \hline
& \textbf{Controls}& \textbf{SCI} \\
\hline
\hline (Intercept)&$\beta=+0.152$&$\beta=+0.174$\\
&$SE=0.0168$&$SE=0.0173$\\
&$t_{1618}=+9.01$&$t_{1618}=+10.06$\\
&\textbf{\textit{p\textless0.0001}}&\textbf{\textit{p\textless0.0001}}\\
\hline $ISI$&$\beta=+0.0541$&$\beta=+0.0524$\\
&$SE=0.0109$&$SE=0.0125$\\
&$t_{1618}=+4.97$&$t_{1618}=+4.21$\\
&\textbf{\textit{p\textless0.0001}}&\textbf{\textit{p\textless0.0001}}\\
\hline \hline $adj-R^2$&0.23&0.20\\
$N_{obs}$&1620&1620\\
AIC&-3296.91&-3258.57\\
\hline \hline
\end{tabular}
\caption{\textbf{Active Search. Speed efficiency trade-off.} Models were specified as follows:  $\alpha$ $\sim$ 1 + $ISI$ + (1 + $ISI$ \textbar participant) + (1 + $ISI$ \textbar condition) + (1 \textbar trial).}
\label{tab:GLM_Alpha_vs_ISI}
\end{table}

\end{document}
