# Supplementary material for: Hyperreactivity to uncertainty is a key feature of subjective cognitive impairment
Source: eLife. 2022 May 10;11:e75834. doi: 10.7554/eLife.75834 (PMC9197396; doi:10.7554/eLife.75834)
Supplement: Supplementary file 9. — PaHC: para-hippocampus. Hipp: hippocampus. IC: insular cortex. unc: uncorrected. FWE: family-wise error. FDR: false discovery rate. [file elife-75834-supp9.tex]

\documentclass[9pt,lineno]{elife}
\usepackage[version=4]{mhchem}
\usepackage{siunitx}
\DeclareSIUnit\Molar{M}
\usepackage{changes}
\usepackage[utf8]{inputenc}
\usepackage{geometry} % to control margins
\geometry{legalpaper, portrait, margin=22mm}

\usepackage{xr-hyper}
\usepackage{hyperref}
\makeatletter
\newcommand*{\addFileDependency}[1]{
  \typeout{(#1)}
  \@addtofilelist{#1}
  \IfFileExists{#1}{}{\typeout{No file #1.}}
}
\makeatother
\newcommand*{\myexternaldocument}[1]{
    \externaldocument{#1}
    \addFileDependency{#1.tex}
    \addFileDependency{#1.aux}
}
\myexternaldocument{main}


\usepackage[font={small,it},justification=justified]{caption}
\captionsetup[figure]{font={stretch=1.15}}
\captionsetup[table]{font={stretch=1.15},name={Supplementary File}} 
% \usepackage[displaymath, mathlines,pagewise]{lineno}
% \linenumbers
\pagenumbering{gobble}
\pagestyle{empty} 

\usepackage{changes}

\title {Supplementary Files for: \\ Hyperreactivity to uncertainty is a key feature of subjective cognitive impairment}
\author{Bahaaeddin Attaallah$^{1,*}$, Pierre Petitet$^{2}$, Elista Slavkova$^{2}$, Vicky Turner$^{1}$, Youssuf Saleh$^{1}$,  Sanjay G. Manohar$^{1,2}$, Masud Husain$^{1,2}$}

\begin{document}
\setcounter{table}{8}
% \maketitle

%%%%%%%%%%%%%% Supplementary File 9 %%%%%%%%%%%%%%%%%%%%%%%%%
\clearpage
\pagestyle{empty} 
\begin{table}
\centering \small
\begin{tabular}{lllll}
\hline
\textbf{Analysis Unit}                             & Statistic    & p-unc    & p-FDR    & p-FWE    \\ \hline
\multicolumn{1}{l|}{\textbf{Cluster 1}}            & TFCE = 70.02 & 0.000025 & 0.001730 & 0.002000 \\
\multicolumn{1}{l|}{Connection pPaHC l - IC r}       & T(44) = 4.63 & 0.000032 & 0.017440 &          \\
\multicolumn{1}{l|}{Connection pPaHC l - IC l}       & T(44) = 4.45 & 0.000058 & 0.017440 &          \\
\multicolumn{1}{l|}{Connection pPaHC r - IC l}       & T(44) = 3.09 & 0.003464 & 0.150095 &          \\
\multicolumn{1}{l|}{\textbf{Cluster 2}}            & TFCE = 64.82 & 0.000029 & 0.001730 & 0.003000 \\
\multicolumn{1}{l|}{Connection Hipp r - IC l} & T(44) = 4.40 & 0.000067 & 0.017440 &          \\
\multicolumn{1}{l|}{Connection Hipp l - IC r} & T(44) = 4.07 & 0.000195 & 0.038090 &          \\
\multicolumn{1}{l|}{Connection Hipp l - IC l} & T(44) = 3.74 & 0.000534 & 0.083315 &          \\ \hline
\end{tabular}
\caption{\textbf{ROI to ROI resting functional connectivity.} PaHC: para-hippocampus. Hipp: hippocampus. IC: insular cortex. unc: uncorrected. FWE: family-wise error. FDR: false discovery rate.}
\label{tab:ROI_group_diff}
\end{table}
\end{document}
