# Supplementary material for: Hyperreactivity to uncertainty is a key feature of subjective cognitive impairment
Source: eLife. 2022 May 10;11:e75834. doi: 10.7554/eLife.75834 (PMC9197396; doi:10.7554/eLife.75834)
Supplement: Supplementary file 10. — PaHC: parahippocampus. Hipp: hippocampus. IC: insular cortex. unc: uncorrected. FWE: family-wise error. FDR: false discovery rate. [file elife-75834-supp10.tex]

\documentclass[9pt,lineno]{elife}
\usepackage[version=4]{mhchem}
\usepackage{siunitx}
\DeclareSIUnit\Molar{M}
\usepackage{changes}
\usepackage[utf8]{inputenc}
\usepackage{geometry} % to control margins
\geometry{legalpaper, portrait, margin=22mm}

\usepackage{xr-hyper}
\usepackage{hyperref}
\makeatletter
\newcommand*{\addFileDependency}[1]{
  \typeout{(#1)}
  \@addtofilelist{#1}
  \IfFileExists{#1}{}{\typeout{No file #1.}}
}
\makeatother
\newcommand*{\myexternaldocument}[1]{
    \externaldocument{#1}
    \addFileDependency{#1.tex}
    \addFileDependency{#1.aux}
}
\myexternaldocument{main}


\usepackage[font={small,it},justification=justified]{caption}
\captionsetup[figure]{font={stretch=1.15}}
\captionsetup[table]{font={stretch=1.15},name={Supplementary File}} 
% \usepackage[displaymath, mathlines,pagewise]{lineno}
% \linenumbers
\pagenumbering{gobble}
\pagestyle{empty} 

\usepackage{changes}

\title {Supplementary Files for: \\ Hyperreactivity to uncertainty is a key feature of subjective cognitive impairment}
\author{Bahaaeddin Attaallah$^{1,*}$, Pierre Petitet$^{2}$, Elista Slavkova$^{2}$, Vicky Turner$^{1}$, Youssuf Saleh$^{1}$,  Sanjay G. Manohar$^{1,2}$, Masud Husain$^{1,2}$}

\begin{document}
\setcounter{table}{9}
% \maketitle

%%%%%%%%%%%%%% Supplementary File 10 %%%%%%%%%%%%%%%%%%%%%%%%%

\clearpage
\pagestyle{empty} 
\begin{table}
\centering \small
\begin{tabular}{lllll}
\hline
\textbf{Analysis Unit}           & Statistic         & p-unc         & p-FDR     &   p-FWE \\ \hline
\multicolumn{1}{l|}{\textbf{Cluster 1}}         &	TFCE = 67.62  & 0.000035  &  0.001779      & 0.003000 \\
\multicolumn{1}{l|}{ Connection Hipp l - IC r} & 	T(40) = 4.43  &  0.000071 & 0.015860 & \\
\multicolumn{1}{l|}{ Connection Hipp r - IC l} &	T(40) = 4.39  &  0.000081 & 0.015860 & \\
\multicolumn{1}{l|}{ Connection Hipp l - IC l} &    T(40) = 3.90  &  0.000355 & 0.046208 & \\
\multicolumn{1}{l|}{Connection aPaHC r - IC r} &    T(40) = 3.59  &  0.000898 & 0.087543 & \\
\multicolumn{1}{l|}{\textbf{Cluster 2}} &   		TFCE = 65.51  &  0.000035 & 0.001779 &     0.003000 \\
\multicolumn{1}{l|}{Connection pPaHC l - IC r} &      T(40) = 4.67          &    0.000034  &    0.015860 \\
 \multicolumn{1}{l|}{Connection pPaHC l - IC l} &       T(40) = 4.54        &      0.000050 &      0.015860 \\
\multicolumn{1}{l|}{\textbf{Cluster 3}} &            		TFCE = 44.23             & 0.000389 &     0.013084  &    0.035000 \\ 
 \multicolumn{1}{l|}{Connection Amygdala r - SensoriMotor Lateral (R)} &       		T(40) = 4.26 &              0.000120  &      0.018653 \\
 \multicolumn{1}{l|}{Connection Amygdala l - SensoriMotor.Lateral (L)} &        	T(40) = 3.12  &             0.003366  &     0.138196 \\
 \multicolumn{1}{l|}{Connection Amygdala l - SensoriMotor.Lateral (R)} &       	T(40) = 2.91 &          0.005808       & 0.174246 \\ \hline
\end{tabular}
\caption{\textbf{ROI to ROI resting functional connectivity with potential outliers (three SCI individuals and one control with values above or below $Q3 + 1.5IQR$) excluded. PaHC: para-hippocampus. Hipp: hippocampus. IC: insular cortex. unc: uncorrected. FWE: family-wise error. FDR: false discovery rate.}}
\label{tab:ROI_group_diff_out}
\end{table}
\end{document}
